# Supplementary material for: Influence of Thermal Treatment on the Composition of Alpinia officinarum Rhizome
Source: Int J Mol Sci. 2024 Mar 24;25(7):3625. doi: 10.3390/ijms25073625 (PMC11012154; doi:10.3390/ijms25073625)
Supplement: Supplementary file 1 [file ijms-25-03625-s001.zip]

Archive with 1 entries (1 files):
- ijms-2911018-supplementary.pdf
